# Supplementary material for: Characterization of Five Meloidogyne incognita Effectors Associated with PsoRPM3
Source: Int J Mol Sci. 2022 Jan 28;23(3):1498. doi: 10.3390/ijms23031498 (PMC8836280; doi:10.3390/ijms23031498)
Supplement: Supplementary file 1 [file ijms-23-01498-s001.zip]

Archive with 1 entries (1 files):
- ijms-1514290-supplementary.pdf
